# Supplementary material for: Durable benefit and slowdown in tumor growth dynamics with erdafitinib in a FGFR3-TACC3 fusion-positive IDH-wild type glioblastoma
Source: Neurooncol Adv. 2024 Aug 6;6(1):vdae139. doi: 10.1093/noajnl/vdae139 (PMC11358818; doi:10.1093/noajnl/vdae139)
Supplement: vdae139_suppl_Supplementary_Tables [file vdae139_suppl_supplementary_tables.xlsx]

## Sheet: VUS
Variants of Unknown Significance
2022 (pre-Erdafitinib)	2023 (post-Erdafitinib)
JAK3 Y1023H	JAK3 Y1023H
	PPARG V305Afs*24
	TSC2 V569A
MLL2 P692T	MLL2 P692T
RAD54L G496A	RAD54L G496A
	WT1 amplification
	PIK3C2B rearrangenment
RICTOR L1279V	RICTOR L1279V
POLD1 D27V
MAP3K13 rearrangement
